# Supplementary material for: Inflammatory Factors Derived From Metabolic Dysfunction‐Alcoholic Fatty Liver Disease: Inducers of Anxiety and Spatial Memory Impairment
Source: Mediators Inflamm. 2026 Feb 9;2026:5555342. doi: 10.1155/mi/5555342 (PMC12887228; doi:10.1155/mi/5555342)
Supplement: Supplementary file 2 — Supporting Information 2 Table S1: STROBE‐MR checklist of recommended items to address in reports of Mendelian randomization studies. Table S2: The characteristics of the GWAS data sources used in this study. Table S3: SNPs for NAFLD used in MR. Table S4: Other four MR results. Table S5: The results of Q‐statistics and horizontal pleiotropy tests. [file MI-2026-5555342-s001.xlsx]

## Sheet: Supplementary Table 1
Supplementary Table 1:STROBE-MR checklist of recommended items to address in reports of Mendelian randomization studies[1] [2]
Item No.	Section	Checklist item	Page No.	Relevant text from manuscript
1	TITLE and ABSTRACT	Indicate Mendelian randomization (MR) as the study’s design in the title and/or the abstract if that is a main purpose of the study	1	Our research findings reveal that NAFLD patients are closely associated with pathological manifestations related to cognitive functions such as Cognitive processing accuracy, Word reading, Non-word reading, Spelling, Phoneme awareness, and Anxiety.
	INTRODUCTION
2	Background	Explain the scientific background and rationale for the reported study. What is the exposure? Is a potential causal relationship between exposure and outcome plausible? Justify why MR is a helpful method to address the study question	2	The close connection between non-alcoholic fatty liver disease (NAFLD) and cognitive function has gradually become a research hotspot[6]. A large amount of clinical and basic research evidence has convincingly demonstrated that there is a significant positive correlation between NAFLD and cognitive impairment[8]. That is, as the condition of NAFLD progresses, the proportion of patients with cogni…
3	Objectives	State specific objectives clearly, including pre-specified causal hypotheses (if any). State that MR is a method that, under specific assumptions, intends to estimate causal effects	3	In this study, we utilized a diet-induced NAFLD mouse model to thoroughly investigate the following hypothesis: in NAFLD mice, the elevation of inflammatory factor levels may cause morphological changes in neurons and astrocytes in the brain, which in turn leads to emotional disorders and cognitive dysfunction. The results of Mendelian randomization analysis indicate that NAFLD patients are close…
	METHODS
4	Study design and data sources	Present key elements of the study design early in the article. Consider including a table listing sources of data for all phases of the study. For each data source contributing to the analysis, describe the following:
	a)	Setting: Describe the study design and the underlying population, if possible. Describe the setting, locations, and relevant dates, including periods of recruitment, exposure, follow-up, and data collection, when available.	Supplementary table 2	The characteristics of the GWAS data sources used in this study are summarized in Supplementary Table 2.
	b)	Participants: Give the eligibility criteria, and the sources and methods of selection of participants. Report the sample size, and whether any power or sample size calculations were carried out prior to the main analysis	Supplementary table 3	The characteristics of the GWAS data sources used in this study are summarized in Supplementary Table 3.
	c)	Describe measurement, quality control and selection of genetic variants	Supplementary method NO.1	To fulfill the requirements of MR analysis, we followed a step-by-step process for data selection. Firstly, we selected SNPs associated with NAFLD with a P-value of less than 5×10-6. We then applied the the clump_data function in the 'TwoSampleMR' R package (R2＜0.001，kb=10000) to remove any unbalanced aggregation for each exposure2. To avoid weak instrumental bias, we included SNPs with an effect…
	d)	For each exposure, outcome, and other relevant variables, describe methods of assessment and diagnostic criteria for diseases	Supplementary method NO.2	To fulfill the requirements of MR analysis, we followed a step-by-step process for data selection. Firstly, we selected SNPs associated with NAFLD with a P-value of less than 5×10-6. We then applied the the clump_data function in the 'TwoSampleMR' R package (R2＜0.001，kb=10000) to remove any unbalanced aggregation for each exposure2. To avoid weak instrumental bias, we included SNPs with an effect…
	e)	Provide details of ethics committee approval and participant informed consent, if relevant	No relevant
5	Assumptions	Explicitly state the three core IV assumptions for the main analysis (relevance, independence and exclusion restriction) as well assumptions for any additional or sensitivity analysis	Supplementary method NO.1	The causal inferences drawn from the estimates were based on three key assumptions 1: (1) Relevance assumption: The single nucleotide polymorphisms(SNPs) used as instrumental variables were robustly associated with the exposure of interest. (2) Independence assumption: The SNPs employed as instrumental variables were not associated with any potential confounders. (3) Exclusion restriction assumpt…
6	Statistical methods: main analysis	Describe statistical methods and statistics used
	a)	Describe how quantitative variables were handled in the analyses (i.e., scale, units, model)	Supplementary method NO.1	To fulfill the requirements of MR analysis, we followed a step-by-step process for data selection. Firstly, we selected SNPs associated with NAFLD with a P-value of less than 5×10-6.
	b)	Describe how genetic variants were handled in the analyses and, if applicable, how their weights were selected	Supplementary method NO.1	To avoid weak instrumental bias, we included SNPs with an effect allele frequency greater than 0.01 and excluded SNPs with an F-statistic less than <103. The variance (R2) and instrumental strength (F-statistic) were calculated according to the following equation： R2 = (2β2×MAF×(1-MAF))/(2β2×MAF×(1-MAF) + 2 N × MAF × (1-MAF) ×SE2) F = (R2×(N2)/(1-R2) (where MAF = effect allele frequency, β = effe…
	c)	Describe the MR estimator (e.g. two-stage least squares, Wald ratio) and related statistics. Detail the included covariates and, in case of two-sample MR, whether the same covariate set was used for adjustment in the two samples	Supplementary method NO.1	We conducted a two-sample MR analysis to investigate the causal relationship between NAFLD and Cognitive function. Effect estimates were obtained using the inverse variance weighting (IVW) method, which is a traditional approach in MR analysis. The results were reported as beta (β) values and standard errors for continuous outcomes, and as ratio of ratios (ORs) and 95% confidence intervals (CIs) …
	d)	Explain how missing data were addressed	Supplementary method NO.1	We conducted a two-sample MR analysis to investigate the causal relationship between NAFLD and Cognitive function. Effect estimates were obtained using the inverse variance weighting (IVW) method, which is a traditional approach in MR analysis. The results were reported as beta (β) values and standard errors for continuous outcomes, and as ratio of ratios (ORs) and 95% confidence intervals (CIs) …
	e)	If applicable, indicate how multiple testing was addressed	Supplementary method NO.1	We conducted a two-sample MR analysis to investigate the causal relationship between NAFLD and Cognitive function. Effect estimates were obtained using the inverse variance weighting (IVW) method, which is a traditional approach in MR analysis. The results were reported as beta (β) values and standard errors for continuous outcomes, and as ratio of ratios (ORs) and 95% confidence intervals (CIs) …
7	Assessment of assumptions	Describe any methods or prior knowledge used to assess the assumptions or justify their validity	Supplementary method NO.1	The MR-Presso method was applied test for heterogeneity and identify outlier SNPs, which were subsequently excluded from the analysis.Finally, we extracted and integrated the exposed SNP information to synergize it with the resultant data, so that the effect value of the resultant effect allele was consistent with that of the exposed one, and excluded the SNPs of the palindromes, finally obtainin…
	Sensitivity analyses and additional analyses	Describe any sensitivity analyses or additional analyses performed (e.g. comparison of effect estimates from different approaches, independent replication, bias analytic techniques, validation of instruments, simulations)	Supplementary method NO.2	As sensitivity analyses, four additional MR methods, namely MR Egger,Weighted median,Simple mode,Weighted mode were employed to generate effect estimates, considering different assumptions regarding pleiotropy. These methods provide additional insights into the robustness of the results 5. The presence of horizontal polytropy was tested by calculating the MR-Egger intercept 6. A significance leve…
9	Software and pre-registration
	a)	Name statistical software and package(s), including version and settings used	Supplementary method NO.2	All main analysis methods and sensitivity tests were conducted using the ‘TwoSampleMR’, ‘tidyverse’, and ‘ggplot2’ packages in R software version 4.3.2. These packages provide the necessary functions for performing MR analyses and for data visualization.
	b)	State whether the study protocol and details were pre-registered (as well as when and where)	Supplementary method NO.2	All main analysis methods and sensitivity tests were conducted using the ‘TwoSampleMR’, ‘tidyverse’, and ‘ggplot2’ packages in R software version 4.3.2. These packages provide the necessary functions for performing MR analyses and for data visualization.
	RESULTS
10	Descriptive data
	a)	Report the numbers of individuals at each stage of included studies and reasons for exclusion. Consider use of a flow diagram	Supplementary table 3	Supplementary table 3
	b)	Report summary statistics for phenotypic exposure(s), outcome(s), and other relevant variables (e.g. means, SDs, proportions)	table1	table1
	c)	If the data sources include meta-analyses of previous studies, provide the assessments of heterogeneity across these studies	No relevant
	d)	For two-sample MR:	Supplementary table 3	Supplementary table 3
		i. Provide justification of the similarity of the genetic variant-exposure associations between the exposure and outcome samples
		ii. Provide information on the number of individuals who overlap between the exposure and outcome studies
11	Main results
	a)	Report the associations between genetic variant and exposure, and between genetic variant and outcome, preferably on an interpretable scale	table1	table1
	b)	Report MR estimates of the relationship between exposure and outcome, and the measures of uncertainty from the MR analysis, on an interpretable scale, such as odds ratio or relative risk per SD difference	table1	table1
	c)	If relevant, consider translating estimates of relative risk into absolute risk for a meaningful time period	No relevant
	d)	Consider plots to visualize results (e.g. forest plot, scatterplot of associations between genetic variants and outcome versus between genetic variants and exposure)	Supplementary figure 1-4	Single-SNP plots and Funnel plots and leave-one-out forest plots demonstrated no significant effects from individual SNPs on the overall results（Supplementary figure 2-4).
12	Assessment of assumptions
	a)	Report the assessment of the validity of the assumptions	Supplementary method NO.2	Main analyses:The NAFLD analysis in the Finnish R12 database utilized 21 SNPs .Some special SNPs were excluded because of palindromes or failing to pass the leave-one-out method(Supplementary Table 3).
	b)	Report any additional statistics (e.g., assessments of heterogeneity across genetic variants, such as I2, Q statistic or E-value)	Supplementary method NO.2	.An F-statistic greater than 10 was considered informative for MR analyses, ensuring the validity of the instruments.
13	Sensitivity analyses and additional analyses
	a)	Report any sensitivity analyses to assess the robustness of the main results to violations of the assumptions	Supplementary method NO.2	Sensitivity analyses: Cochran's Q-test was performed to assess heterogeneity in the IVW and MR-Egger regression results, and no significant heterogeneity was observed. Horizontal pleiotropy tests using MR-Egger showed that the Egger_intercept was not statistically significant, indicating no evidence of horizontal pleiotropic (Supplementary Table5). Single-SNP plots and Funnel plots and leave-one-…
	b)	Report results from other sensitivity analyses or additional analyses	Supplementary method NO.2	Sensitivity analyses: Cochran's Q-test was performed to assess heterogeneity in the IVW and MR-Egger regression results, and no significant heterogeneity was observed. Horizontal pleiotropy tests using MR-Egger showed that the Egger_intercept was not statistically significant, indicating no evidence of horizontal pleiotropic (Supplementary Table5). Single-SNP plots and Funnel plots and leave-one-…
	c)	Report any assessment of direction of causal relationship (e.g., bidirectional MR)	Two simple MR
	d)	When relevant, report and compare with estimates from non-MR analyses	No relevant
	e)	Consider additional plots to visualize results (e.g., leave-one-out analyses)	Supplementary method NO.2	Sensitivity analyses: Cochran's Q-test was performed to assess heterogeneity in the IVW and MR-Egger regression results, and no significant heterogeneity was observed. Horizontal pleiotropy tests using MR-Egger showed that the Egger_intercept was not statistically significant, indicating no evidence of horizontal pleiotropic (Supplementary Table5). Single-SNP plots and Funnel plots and leave-one-…
	DISCUSSION
14	Key results	Summarize key results with reference to study objectives	13	In this study, we utilized the Mendelian randomization analysis method to reveal a close association between patients with NAFLD and pathological manifestations related to cognitive functions such as cognitive processing accuracy, word reading, non-word reading, spelling, phoneme awareness, and anxiety.
15	Limitations	Discuss limitations of the study, taking into account the validity of the IV assumptions, other sources of potential bias, and imprecision. Discuss both direction and magnitude of any potential bias and any efforts to address them	16	Although this study initially revealed the association between the morphological changes of astrocytes and neuronal apoptosis in NAFLD mice and found that inflammatory factors interfere with the mitochondrial metabolism of hippocampal neurons and trigger behavioral abnormalities, there are still many deficiencies. In terms of mechanism exploration, the specific molecular pathways and signal trans…
16	Interpretation
	a)	Meaning: Give a cautious overall interpretation of results in the context of their limitations and in comparison with other studies	14	The experimental results showed that after being fed with a high-fat diet, the body fat of the mice increased significantly, the liver function was obviously abnormal, and the liver exhibited steatosis, indicating the successful establishment of the NAFLD mouse model. Meanwhile, a large amount of inflammatory factors were secreted in NAFLD mice. These factors broke through the blood-brain barrier…
	b)	Mechanism: Discuss underlying biological mechanisms that could drive a potential causal relationship between the investigated exposure and the outcome, and whether the gene-environment equivalence assumption is reasonable. Use causal language carefully, clarifying that IV estimates may provide causal effects only under certain assumptions	14	Lipotoxicity, inflammatory cytokines, chemokines, and gut microbiota dysbiosis can trigger an inflammatory cascade reaction in the liver and the whole body. Meanwhile, they activate the immune response, exacerbate the liver inflammatory reaction, promote the process of liver fibrosis, and affect the normal function of the liver[18-21]. For example, in the study of patients with non-alcoholic fatt…
	c)	Clinical relevance: Discuss whether the results have clinical or public policy relevance, and to what extent they inform effect sizes of possible interventions	14	Both clinical trials and animal experiments have shown that non-alcoholic fatty liver disease (NAFLD) is associated with an increase in inflammatory factors in the body, and the increase in inflammatory factors is closely related to liver fat accumulation and metabolic disorders[15-17]. Lipotoxicity, inflammatory cytokines, chemokines, and gut microbiota dysbiosis can trigger an inflammatory casc…
17	Generalizability	Discuss the generalizability of the study results (a) to other populations, (b) across other exposure periods/timings, and (c) across other levels of exposure	16	Although this study initially revealed the association between the morphological changes of astrocytes and neuronal apoptosis in NAFLD mice and found that inflammatory factors interfere with the mitochondrial metabolism of hippocampal neurons and trigger behavioral abnormalities, there are still many deficiencies. In terms of mechanism exploration, the specific molecular pathways and signal trans…
	OTHER INFORMATION
18	Funding	Describe sources of funding and the role of funders in the present study and, if applicable, sources of funding for the databases and original study or studies on which the present study is based	16	Funding Declaration This work was supported by the National Natural Science Foundation of China Project (Project No. 82374175 to Yan Tan, No. U21A20414 to Qian Hua).
19	Data and data sharing	Provide the data used to perform all analyses or report where and how the data can be accessed, and reference these sources in the article. Provide the statistical code needed to reproduce the results in the article, or report whether the code is publicly accessible and if so, where	Supplementary method NO.1	Data sources The characteristics of the GWAS data sources used in this study are summarized in Supplementary Table 2. For NAFLD, we obtained publicly aggregated data from the Finnish R12 database (https://www.finngen.fi/fi). This database contains genetic data related to the electronic health records of 500,000 Finns and included 13504 NAFLD cases and 496844 controls. For cognitive function,we se…
20	Conflicts of Interest	All authors should declare all potential conflicts of interest	16	Declaration of Competing Interest All authors declare no conflicts of interest.
This checklist is copyrighted by the Equator Network under the Creative Commons Attribution 3.0 Unported (CC BY 3.0) license. 1. Skrivankova VW, Richmond RC, Woolf BAR, Yarmolinsky J, Davies NM, Swanson SA, et al. Strengthening the Reporting of Observational Studies in Epidemiology using Mendelian Randomization (STROBE-MR) Statement. JAMA. 2021;under review. 2. Skrivankova VW, Richmond RC, Woolf …

## Sheet: Supplementary Table 2
Supplementary Table 2:The characteristics of the GWAS data sources used in this study
Factors		Outcome
	Reported trait	Trait(s)	PubMed ID	Samples	Data sources	Consortium	Source
MAFLD	Metabolic Dysfunction-Associated Steatotic Liver Disease			500348	a GWAS in FinnGen	FinnGen	https://r12.finngen.fi
GCST90446168	Cognitive processing speed	cognitive function measurement	39242605	2,266,733 European ancestry individuals	a GWAS in UK Biobank	UK Biobank	https://www.ebi.ac.uk/gwas/studies/GCST90446168
GCST90446169	Cognitive processing accuracy	cognitive function measurement	39242605	1,783,727 European ancestry individuals	a GWAS in UK Biobank	UK Biobank	https://www.ebi.ac.uk/gwas/studies/GCST90446169
GCST90104463	Word reading	word reading	35998220	17,278 European ancestry individuals	a GWAS in UK Biobank	UK Biobank	https://www.ebi.ac.uk/gwas/studies/GCST90104463
GCST90104465	Non-word reading	non-word reading	35998220	16,746 European ancestry individuals	a GWAS in UK Biobank	UK Biobank	https://www.ebi.ac.uk/gwas/studies/GCST90104465
GCST90104467	Spelling	reading and spelling ability	35998220	17,278 European ancestry individuals	a GWAS in UK Biobank	UK Biobank	https://www.ebi.ac.uk/gwas/studies/GCST90104467
GCST90104469	Phoneme awareness	phoneme awareness	35998220	12,411 European ancestry individuals	a GWAS in UK Biobank	UK Biobank	https://www.ebi.ac.uk/gwas/studies/GCST90104469
GCST90041879	Worrier / anxious feelings (UKB data field 1980)	anxiety	34737426	251,982 European ancestry cases, 192,422 European ancestry controls	a GWAS in UK Biobank	UK Biobank	https://www.ebi.ac.uk/gwas/studies/GCST90041879
GCST90275155	Depression	major depressive disorder	37689771	27,507 European ancestry cases, 36,368 European ancestry controls	a GWAS in UK Biobank	UK Biobank	https://www.ebi.ac.uk/gwas/studies/GCST90275155

## Sheet: Supplementary Table 3
Supplementary Table3:SNPs for NAFLD used in MR
SNP	chr	pos	effect_allele	other_allele	pval	beta	se	eaf	F	Cognitive processing speed	Cognitive processing accuracy	Word reading	Non-word reading	Spelling	Phoneme awareness	Worrier / anxious feelings	Depression
rs1015445	11	17847126	C	T	1.67E-06	-0.121825	0.0254334	0.348254	22.9436	√	√	√	√	√	√	√	√
rs10810259	9	14831866	G	C	5.04E-07	0.120829	0.0240469	0.46179	25.2477	√	√	×	×	×	×	×	√
rs112875651	8	125494452	A	G	1.31E-13	-0.18429	0.0248872	0.385542	54.834	×	×	√	√	√	√	√	√
rs12444598	16	80369700	G	A	2.39E-06	-0.133847	0.0283745	0.783372	22.2515	√	√	√	√	√	√	√	√
rs12488765	3	24660179	G	A	1.80E-06	-0.135198	0.0283178	0.247744	22.794	√	√	√	√	√	√	√	√
rs12614574	2	189633406	T	C	3.70E-06	-0.315667	0.068214	0.0390506	21.4146	√	√	√	√	√	√	√	√
rs149107791	8	96577208	G	A	2.81E-06	-0.332432	0.0709707	0.0364824	21.9405	√	√	√	√	√	√	√	√
rs184939711	4	99769602	A	G	5.46E-07	0.299988	0.0598852	0.0346633	25.0938	√	√	×	×	×	×	√	×
rs2285107	22	44078870	A	G	1.12E-10	0.198885	0.0308333	0.16963	41.6066	√	√	√	√	√	√	√	√
rs2440807	7	138154717	C	T	5.64E-08	-0.136476	0.0251339	0.665373	29.4843	×	×	√	√	√	√	√	√
rs2745359	6	127060811	C	T	1.31E-06	0.199703	0.041272	0.083412	23.413	×	×	√	√	√	√	√	√
rs2803609	10	112159366	G	A	2.56E-06	-0.119365	0.0253794	0.683538	22.1202	√	√	×	×	×	×	√	×
rs28429148	16	53764407	A	G	2.69E-06	0.112239	0.0239156	0.47097	22.1202	×	×	×	×	×	×	√	×
rs28636836	4	87310713	T	C	2.18E-09	-0.179178	0.0299449	0.216039	35.8032	√	√	√	√	√	√	√	√
rs3747207	22	43928975	A	G	8.36E-74	0.468469	0.0257776	0.227006	330.274	√	×	√	√	×	×	√	×
rs5764406	22	43915710	G	A	3.46E-07	0.141194	0.0277052	0.232626	330.274	×	×	√	√	√	√	×	√
rs60549462	19	3379997	G	T	5.04E-07	-0.366999	0.0730374	0.0357499	25.2486	√	√	√	√	√	√	√	√
rs6543124	2	102370999	A	T	5.29E-07	0.121601	0.0242457	0.40772	25.1538	√	√	×	×	×	×	×	√
rs693190	3	145466667	G	T	1.10E-06	0.379623	0.0779106	0.0188412	23.7416	√	√	√	√	√	√	√	√
rs7032795	9	114372665	C	T	4.75E-06	-0.109942	0.0240289	0.476939	20.9343	√	√	√	√	√	√	√	√
rs73027058	3	12890204	G	C	6.37E-08	-0.220803	0.0408291	0.108869	29.2461	√	√	×	×	×	×	×	√
rs73115877	4	14919559	C	T	4.75E-07	-0.222093	0.0441009	0.0915578	25.3614	√	√	√	√	√	√	√	√
rs780093	2	27519736	C	T	1.51E-06	-0.119276	0.0247968	0.647622	23.1373	√	√	√	√	√	√	√	√
rs8023151	14	95599206	C	T	1.55E-06	-0.126479	0.0263242	0.306433	23.0847	√	√	√	√	√	√	√	√
rs8100204	19	19282905	A	G	6.08E-24	0.309157	0.030638	0.158666	101.821	√	√	×	×	×	×	√	×
× means that this SNP did not pass the screening or sensitivity analysis and was not included in the final analysis.

## Sheet: Supplementary Table 4
Supplementary Table4:Other four MR results
outcome	method	nsnp	beta	pval	or	or_lowci95	or_upci95
Cognitive processing speed	MR Egger	19	-0.00165331	0.579409956605387	0.998348052747102	0.992639198011137	1.00408974018045
	Weighted median	19	0.000101379628660883	0.962705573993631	1.00010138476775	0.995860404581924	1.00436042563041
	Simple mode	19	0.000626030516750243	0.872492778232172	1.00062622651475	0.993112695484664	1.00819660219983
	Weighted mode	19	-0.000676407	0.769035597026321	0.999323822123567	0.994889436952661	1.00377797207548
Cognitive processing accuracy	MR Egger	18	-0.00161998	0.761382026310329	0.998381331556608	0.988171670212926	1.00869647779517
	Weighted median	18	-0.00510163	0.0708126560832994	0.994911363702974	0.989420161595195	1.00043304153963
	Simple mode	18	-0.00721413	0.174112769901199	0.992811827104977	0.98296469004303	1.00275761075037
	Weighted mode	18	-0.00752789	0.0915319154330383	0.992500377268846	0.984346154112781	1.00072214917796
Word reading	MR Egger	19	-0.0757208	0.197635743198551	0.92707500649943	0.829931107002165	1.03558965367673
	Weighted median	19	-0.0279137	0.227084266601875	0.972472238929423	0.929407606173442	1.01753229606335
	Simple mode	19	0.0133528941494699	0.75422199752083	1.01344244217174	0.933350195643358	1.10040753019509
	Weighted mode	19	-0.0481777	0.236386748779208	0.952964411329255	0.882262312908377	1.02933238332081
Non-word reading	MR Egger	20	-0.00597373	0.874147485386507	0.994044078492629	0.924179000359727	1.06919074075655
	Weighted median	20	-0.0268744	0.291242334796435	0.973483456146591	0.926090421252237	1.0233018479013
	Simple mode	20	-0.0747734	0.111684160629273	0.927953694135218	0.849906289938656	1.01316823825524
	Weighted mode	20	-0.0300148	0.247055348311561	0.970431219513191	0.923788132939815	1.01942936721749
Spelling	MR Egger	20	-0.0284084	0.452099997184026	0.971991295743695	0.904066068853205	1.04501995103072
	Weighted median	20	-0.025404	0.309045036581097	0.974916006126334	0.928344449627128	1.02382388280888
	Simple mode	20	-0.0778349	0.0713457214403172	0.925117135855453	0.854100039655325	1.00203919367428
	Weighted mode	20	-0.0207122	0.45910610309042	0.979500790883709	0.928269531681083	1.03355950680005
Phoneme awareness	MR Egger	19	-0.114914	0.176139489181106	0.891443079580835	0.759965158282157	1.04566736444715
	Weighted median	19	-0.0613463	0.0684321062899261	0.940497526947312	0.880440013320168	1.00465174777598
	Simple mode	19	-0.0520501	0.388468178525984	0.949281310947448	0.845789915934748	1.06543597923864
	Weighted mode	19	-0.0591463	0.311867678491812	0.942568834963422	0.843194808756744	1.05365450476891
Worrier / anxious feelings	MR Egger	21	0.033727895602638	0.0227185200628343	1.03430313000445	1.0070872543234	1.06225449696086
	Weighted median	21	0.0198416917453629	0.0351791462846789	1.02003984651645	1.00137903468746	1.0390484046893
	Simple mode	21	0.0167468084474452	0.256100136698565	1.0168878223217	0.988735206264747	1.04584203802416
	Weighted mode	21	0.0197913356467854	0.0597012518136246	1.01998848258264	1.00035957047117	1.04000255039418
Depression	MR Egger	19	-0.0210803	0.261698959646338	0.979140357759975	0.944906754082615	1.01461423156523
	Weighted median	19	-0.0118806	0.126457600745579	0.988189702927727	0.973246499266279	1.0033623441837
	Simple mode	19	-0.0186898	0.204604512669694	0.981483774262074	0.9545452158965	1.00918257521724
	Weighted mode	19	-0.017422	0.183966541026989	0.982728845926714	0.958739854232959	1.0073180752344

## Sheet: Supplementary Table 5
Supplementary Table 5:The results of Q-statistics and horizontal pleiotropy tests
Outcome
	Q-statistics				Pleiotropic test
	MR-Egger		IVW		Egger-intercept	P value
	Q	P value	Q	P value
Cognitive processing speed	14.0561	0.663128	15.9038	0.599262	0.000808336	0.19181
Cognitive processingaccuracy	15.1707	0.512174	15.5133	0.558562	-0.000520624	0.566504
Word reading	12.5258	0.767309	13.4696	0.762954	0.00868277	0.344906
Non-word reading	13.5301	0.75917	14.7653	0.737395	-0.00799606	0.281029
Spelling	11.9193	0.851377	11.9573	0.887442	-0.00139078	0.847561
Phoneme awareness	13.6964	0.688467	14.2389	0.713393	0.00950825	0.47144
Anxiety	16.8266	0.601614	19.3039	0.502159	-0.00422242	0.132005
Depression	11.1498	0.848673	11.8792	0.853412	0.00245582	0.404946
